# Supplementary material for: Clinical and Prognostic Impact of Hemodynamic Gain Index and Heart Hemodynamic Reserve in Heart Failure with Reduced and Mildly Reduced Ejection Fraction: A Multicenter Study
Source: Diagnostics (Basel). 2025 Sep 17;15(18):2366. doi: 10.3390/diagnostics15182366 (PMC12468042; doi:10.3390/diagnostics15182366)
Supplement: Supplementary file 1 [file diagnostics-15-02366-s001.zip]

Archive with 1 entries (1 files):
- diagnostics-3862619-supplementary.pdf
